# Supplementary material for: An Adaptation of Wintering Water Birds to Man-Made Weirs in Relation to the Freeze–Thaw Process in Tancheon Stream, Korea
Source: Animals (Basel). 2025 Oct 30;15(21):3161. doi: 10.3390/ani15213161 (PMC12610298; doi:10.3390/ani15213161)
Supplement: Supplementary file 1 [file animals-15-03161-s001.zip]

Archive with 1 entries (1 files):
- animals-3938051-supplementary.pdf
